# Supplementary material for: Simvastatin Improves Benign Prostatic Hyperplasia: Role of Peroxisome-Proliferator-Activated Receptor-γ and Classic WNT/β-Catenin Pathway
Source: Int J Mol Sci. 2023 Mar 3;24(5):4911. doi: 10.3390/ijms24054911 (PMC10003121; doi:10.3390/ijms24054911)
Supplement: Supplementary file 1 [file ijms-24-04911-s001.zip]

Archive with 5 entries (5 files):
- supplementary figure S1.pdf
- Table S1.pdf
- Table S2.pdf
- Table S3.pdf
- Table S4.pdf
